# Supplementary material for: ErbB3-Targeting Oncolytic Adenovirus Causes Potent Tumor Suppression by Induction of Apoptosis in Cancer Cells
Source: Int J Mol Sci. 2022 Jun 27;23(13):7127. doi: 10.3390/ijms23137127 (PMC9266575; doi:10.3390/ijms23137127)
Supplement: Supplementary file 1 [file ijms-23-07127-s001.zip]

Archive with 1 entries (1 files):
- ijms-1740071-supplementary.pdf
